# Supplementary material for: The Spread of Lumpy Skin Disease Virus across Southeast Asia: Insights from Surveillance
Source: Transbound Emerg Dis. 2023 May 19;2023:3972359. doi: 10.1155/2023/3972359 (PMC12016946; doi:10.1155/2023/3972359)
Supplement: Supplementary Materials — Supplementary figure A: number of lumpy skin disease (LSD) cases (log scale) reported from each of Thailand, Malaysia, Cambodia, Vietnam, Laos, and Myanmar to the World Organisation for Animal Health (WOAH) World Animal Health Information System (WAHIS; https://wahis.woah.org/#/home), 1 October 2020 to 1 October 2021. Supplementary figure B: number of lumpy skin disease (LSD) outbreaks (log scale) reported from each of Thailand, Malaysia, Cambodia, Vietnam, Laos, and Myanmar to the World Organisation for Animal Health (WOAH) World Animal Health Information System (WAHIS; https://wahis.woah.org/#/home), from 1 October 2020 to 1 October 2021. [file 3972359.f1.zip]

Archive with 2 entries (2 files):
- 3972359_accepted_Supplementary Figure A.xlsx
- 3972359_accepted_Supplementary Figure B.xlsx
