# Supplementary material for: The Spread of Lumpy Skin Disease Virus across Southeast Asia: Insights from Surveillance
Source: Transbound Emerg Dis. 2023 May 19;2023:3972359. doi: 10.1155/2023/3972359 (PMC12016946; doi:10.1155/2023/3972359)
Supplement: Supplementary Materials — Supplementary figure A: number of lumpy skin disease (LSD) cases (log scale) reported from each of Thailand, Malaysia, Cambodia, Vietnam, Laos, and Myanmar to the World Organisation for Animal Health (WOAH) World Animal Health Information System (WAHIS; https://wahis.woah.org/#/home), 1 October 2020 to 1 October 2021. Supplementary figure B: number of lumpy skin disease (LSD) outbreaks (log scale) reported from each of Thailand, Malaysia, Cambodia, Vietnam, Laos, and Myanmar to the World Organisation for Animal Health (WOAH) World Animal Health Information System (WAHIS; https://wahis.woah.org/#/home), from 1 October 2020 to 1 October 2021. [file 3972359.f1.zip › 3972359_accepted_Supplementary Figure A.xlsx]

## Sheet: Supp A1 - Thailand
Row Labels	Sum of cases			Row Labels	Sum of cases
156	2134			156	2134
171	4			171	4
175	2773			175	2773
178	263			178	263
179	1			179	1
182	1			182	1
183	103			183	103
184	89			184	89
185	20			185	20
186	390			186	390
187	3777			187	3777
188	723			188	723
189	177			189	177
190	363			190	363
191	7			191	7
192	89			192	89
193	71			193	71
194	199			194	199
195	280			195	280
196	104			196	104
197	1146			197	1146
199	13			199	13
200	1			200	1
201	1			201	1
203	1178			203	1178
204	38			204	38
205	981			205	981
206	562			206	562
207	458			207	458
210	106			210	106
211	1953			211	1953
212	1188			212	1188
213	6			213	6
214	376			214	376
215	92			215	92
216	462			216	462
217	25			217	25
218	628			218	628
219	85			219	85
220	1680			220	1680
221	9894			221	9894
222	2334			222	2334
223	599			223	599
224	652			224	652
225	2037			225	2037
226	6040			226	6040
227	3196			227	3196
228	547			228	547
229	21			229	21
230	162			230	162
231	1121			231	1121
232	143			232	143
233	655			233	655
234	663			234	663
235	102			235	102
236	181			236	181
237	108			237	108
238	427			238	427
239	10637			239	10637
240	140			240	140
241	6			241	6
242	688			242	688
243	877			243	877
245	586			245	586
246	41			246	41
247	9203			247	9203
248	211			248	211
249	220			249	220
250	504			250	504
251	17			251	17
253	1345			253	1345
254	8			254	8
255	92			255	92
256	8			256	8
259	36			259	36
260	181			260	181
261	138			261	138
262	210			262	210
263	29			263	29
265	13			265	13
266	36			266	36
267	39			267	39
268	28			268	28
269	1753			269	1753
270	2			270	2
273	20			273	20
274	66			274	66
276	49			276	49
277	7			277	7
278	5			278	5
279	9			279	9
280	3			280	3
281	46			281	46
282	2			282	2
283	6			283	6
284	80			284	80
285	1			285	1
288	2			288	2
289	28			289	28
291	1			291	1
292	5			292	5
293	3			293	3
294	11			294	11
299	2			299	2
300	62			300	62
301	10			301	10
343	56			343	56
361	17			361	17
Grand Total	78968

## Sheet: Supp A2 - Cambodia 
Row Labels	Sum of cases
233	103
234	81
260	20
263	15
293	8
300	10
309	6
314	15
324	58
332	30
345	93
347	47
352	32
355	103
357	16
361	187
Grand Total	824

## Sheet: Supp A3 - Laos
Row Labels	Sum of cases			Row Labels	Sum of cases
229	30			229	30
230	199			230	199
234	40			234	40
235	56			235	56
266	44			266	44
Grand Total	369

## Sheet: Supp A4 - Malaysia
Row Labels	Sum of cases
216	1
217	11
227	6
228	1
230	5
231	3
233	8
234	4
236	3
237	6
238	6
239	2
240	6
241	8
242	5
245	1
246	14
247	14
248	4
249	1
250	11
251	4
252	8
253	14
254	2
255	6
256	3
258	14
259	9
260	1
261	4
262	4
263	11
265	10
266	9
267	6
268	4
269	1
271	5
272	1
273	24
274	1
275	11
276	2
277	6
278	8
280	1
282	4
283	4
287	1
289	16
290	1
291	6
292	1
293	5
294	14
295	3
297	5
300	23
301	2
302	6
303	4
304	6
305	19
307	1
310	1
312	3
313	1
314	1
315	40
317	3
318	2
325	6
330	7
331	7
332	10
333	5
336	17
337	4
338	2
339	10
343	5
344	1
345	3
346	5
347	7
350	6
351	8
354	1
357	16
359	4
360	7
361	3
Grand Total	595

## Sheet: Supp A5 - Myanmar
Row Labels	Sum of cases
35	6
Grand Total	6

## Sheet: Supp A6 - Vietnam
Row Labels	Sum of cases
1	8
3	53
8	22
9	145
15	67
16	21
22	27
41	1
46	722
74	11520
293	7
303	6
348	48
358	56
Grand Total	12703
