# Supplementary material for: The Spread of Lumpy Skin Disease Virus across Southeast Asia: Insights from Surveillance
Source: Transbound Emerg Dis. 2023 May 19;2023:3972359. doi: 10.1155/2023/3972359 (PMC12016946; doi:10.1155/2023/3972359)
Supplement: Supplementary Materials — Supplementary figure A: number of lumpy skin disease (LSD) cases (log scale) reported from each of Thailand, Malaysia, Cambodia, Vietnam, Laos, and Myanmar to the World Organisation for Animal Health (WOAH) World Animal Health Information System (WAHIS; https://wahis.woah.org/#/home), 1 October 2020 to 1 October 2021. Supplementary figure B: number of lumpy skin disease (LSD) outbreaks (log scale) reported from each of Thailand, Malaysia, Cambodia, Vietnam, Laos, and Myanmar to the World Organisation for Animal Health (WOAH) World Animal Health Information System (WAHIS; https://wahis.woah.org/#/home), from 1 October 2020 to 1 October 2021. [file 3972359.f1.zip › 3972359_accepted_Supplementary Figure B.xlsx]

## Sheet: Supp B1 - Thailand
Row Labels	Count of cases
156	1			Row Labels	Count of cases
171	1			156	1
175	2			171	1
178	1			175	2
179	1			178	1
182	1			179	1
183	2			182	1
184	3			183	2
185	4			184	3
186	1			185	4
187	4			186	1
188	4			187	4
189	1			188	4
190	3			189	1
191	1			190	3
192	3			191	1
193	4			192	3
194	2			193	4
195	1			194	2
196	2			195	1
197	2			196	2
199	1			197	2
200	1			199	1
201	1			200	1
203	5			201	1
204	2			203	5
205	1			204	2
206	2			205	1
207	2			206	2
210	7			207	2
211	9			210	7
212	11			211	9
213	3			212	11
214	8			213	3
215	1			214	8
216	1			215	1
217	4			216	1
218	8			217	4
219	3			218	8
220	10			219	3
221	50			220	10
222	12			221	50
223	13			222	12
224	22			223	13
225	18			224	22
226	14			225	18
227	15			226	14
228	6			227	15
229	5			228	6
230	7			229	5
231	8			230	7
232	3			231	8
233	4			232	3
234	6			233	4
235	13			234	6
236	2			235	13
237	2			236	2
238	2			237	2
239	10			238	2
240	5			239	10
241	1			240	5
242	2			241	1
243	12			242	2
245	9			243	12
246	2			245	9
247	21			246	2
248	7			247	21
249	7			248	7
250	4			249	7
251	1			250	4
253	8			251	1
254	4			253	8
255	2			254	4
256	2			255	2
259	5			256	2
260	3			259	5
261	6			260	3
262	5			261	6
263	5			262	5
265	1			263	5
266	2			265	1
267	2			266	2
268	1			267	2
269	34			268	1
270	1			269	34
273	3			270	1
274	3			273	3
276	2			274	3
277	1			276	2
278	1			277	1
279	1			278	1
280	3			279	1
281	3			280	3
282	1			281	3
283	1			282	1
284	3			283	1
285	1			284	3
288	1			285	1
289	1			288	1
291	1			289	1
292	1			291	1
293	1			292	1
294	1			293	1
299	1			294	1
300	11			299	1
301	1			300	11
343	1			301	1
361	2			343	1
Grand Total	533			361	2

## Sheet: Supp B2 - Cambodia
Row Labels	Count of cases
233	1
234	1
260	1
263	1
293	1
300	1
309	1
314	1
324	2
332	1
345	1
347	1
352	1
355	2
357	1
361	4
Grand Total	21

## Sheet: Supp B3 - Laos
Row Labels	Count of cases
229	1
230	4
234	2
235	1
266	1
Grand Total	9

## Sheet: Supp B4 - Malaysia
Row Labels	Count of cases			Row Labels	Count of cases
216	1			216	1
217	1			217	1
227	1			227	1
228	1			228	1
230	2			230	2
231	1			231	1
233	3			233	3
234	4			234	4
236	1			236	1
237	3			237	3
238	3			238	3
239	2			239	2
240	5			240	5
241	7			241	7
242	2			242	2
245	1			245	1
246	6			246	6
247	9			247	9
248	1			248	1
249	1			249	1
250	3			250	3
251	3			251	3
252	2			252	2
253	7			253	7
254	1			254	1
255	3			255	3
256	2			256	2
258	8			258	8
259	7			259	7
260	1			260	1
261	3			261	3
262	4			262	4
263	1			263	1
265	6			265	6
266	4			266	4
267	3			267	3
268	1			268	1
269	1			269	1
271	2			271	2
272	1			272	1
273	9			273	9
274	1			274	1
275	7			275	7
276	2			276	2
277	5			277	5
278	3			278	3
280	1			280	1
282	3			282	3
283	3			283	3
287	1			287	1
289	2			289	2
290	1			290	1
291	3			291	3
292	1			292	1
293	2			293	2
294	5			294	5
295	1			295	1
297	3			297	3
300	4			300	4
301	2			301	2
302	1			302	1
303	2			303	2
304	3			304	3
305	2			305	2
307	1			307	1
310	1			310	1
312	1			312	1
313	1			313	1
314	1			314	1
315	5			315	5
317	2			317	2
318	1			318	1
325	3			325	3
330	2			330	2
331	3			331	3
332	1			332	1
333	3			333	3
336	9			336	9
337	4			337	4
338	2			338	2
339	7			339	7
343	2			343	2
344	1			344	1
345	2			345	2
346	1			346	1
347	5			347	5
350	4			350	4
351	5			351	5
354	1			354	1
357	4			357	4
359	3			359	3
360	4			360	4
361	3			361	3
Grand Total	267

## Sheet: Supp B5 - Myanmar
Row Labels	Count of cases
35	1
Grand Total	1

## Sheet: Supp B6 - Vietnam
Row Labels	Count of cases
1	1
3	1
8	1
9	1
15	2
16	1
22	1
41	1
46	1
74	1
293	1
303	1
348	1
358	1
Grand Total	15
